# Supplementary material for: Spatial proteomic and phospho-proteomic organization in three prototypical cell migration modes
Source: Proteome Sci. 2014 May 1;12:23. doi: 10.1186/1477-5956-12-23 (PMC4077045; doi:10.1186/1477-5956-12-23)
Supplement: Additional file 3 — Identification information of Proteomic dataset. The ensemble gene names of the identified proteins are listed in column 1, and the spectral counts in column 2, a measure that determines the relative protein amounts. Column 4 shows the percentage of protein sequence coverage, indicating the percentage of the protein's sequence represented by the peptides identified in the mass spectrometry run, and in column 5 is the total number of peptides identified for each protein. [file 1477-5956-12-23-S3.xls]

## Sheet: Sheet1
Protein Name	Spectral Count	Percentage of Protein Sequence Coverage	Total number of Peptides
AHNAK	282	79.1	3227
SPTAN1	120	69.4	1091
FLNB	104	64.6	779
DYNC1H1	104	31.3	461
MYH9	102	65.8	1497
FASN	76	51.6	529
FLNA	71	63.5	1104
FLNC	66	41.3	487
CLTC	65	61.1	784
TLN1	65	46.8	474
VIM	60	86.3	2268
IQGAP1	58	53.6	411
ACTN4	57	77.5	572
EEF2	54	69.8	793
MYOF	49	47.8	334
VCL	49	61.7	417
PKM2	49	83.4	845
HSPA8	43	75.4	740
HSP90AA1	42	60.3	429
ACTN1	41	68.3	445
HSP90AB1	40	62	703
AARS	39	56.1	321
P4HB	39	78.4	533
PDIA3	38	71.7	472
VCP	38	66.9	458
MSN	37	64.8	247
NCL	37	44.8	361
HSPA5	37	60.3	519
HSPA4	36	64.2	244
ANXA2	36	79.9	782
MYH10	36	30	114
SND1	36	55.1	268
CCT8	34	70.3	243
NEDD4	33	49.5	287
ANXA1	32	79.8	634
CANX	32	61.3	354
EIF3A	32	29.5	178
HNRNPU	32	38.6	238
TUBB2A	31	76.9	15
HSPD1	31	73.3	606
ATP5B	31	75.8	557
GSN	31	56.4	461
MYBBP1A	31	35	147
CCT3	30	68.4	263
TUBB2B	29	82	74
LRP1	29	10.6	71
STIP1	29	61.7	199
COL1A1	29	34	108
TUBA1A	28	84.7	44
ALDH18A1	28	44	163
CAND1	28	32.1	166
CCT2	27	75.7	363
HSP90B1	27	47.8	275
TKT	26	71.6	247
ENO1	26	74.7	487
HDLBP	26	31.4	143
KPNB1	26	40	335
HNRNPM	26	60	202
YARS	25	55	148
ACO2	25	52.1	194
EPHX1	25	70.1	200
PSMD2	25	42.5	156
ATP5A1	25	65.8	417
ACLY	25	46.5	250
RPN1	25	54.1	135
UBA1	25	43.1	168
TUBA1C	24	80.4	21
DPYSL2	24	70.5	233
MTHFD1L	24	40.3	157
PGD	24	58.8	203
UGDH	24	78.3	266
CALR	24	65.4	290
GDI2	23	79.8	207
EEF1A1	23	74.2	583
GANAB	23	47.4	152
S100A4	23	97	265
HADHA	23	50.5	176
COPA	23	35.5	99
CCT4	23	51.4	248
FSCN1	23	58.2	170
EEF1G	23	60.2	349
HSPA9	22	58.8	339
RARS	22	44.4	123
RNH1	22	80.5	303
HSPH1	22	50.4	155
RPL4	22	48.7	155
RPS4X	22	73.8	305
CAP1	21	77.4	409
WDR1	21	73.4	232
EPB41L2	21	35	116
CAPN2	21	48.4	153
PGK1	21	73.6	369
TCP1	21	71.4	306
UTRN	21	10.3	44
CYP51A1	21	52.7	176
ACTG1	20	92.5	1622
ANXA6	20	55.1	247
SHMT2	20	57.1	162
EHD1	20	67.6	171
MTHFD1	20	28.4	102
CCT7	20	57.4	199
ASNS	20	49.9	137
PREP	20	55.9	162
CCT5	20	57.5	237
LDHA	20	77.1	251
VARS	20	24.4	133
2013-09-09	20	51.7	84
SERPINH1	20	67.1	414
MCM6	20	33.3	79
PA2G4	19	58.1	205
GOT2	19	70.9	188
ANXA5	19	62.1	216
ATIC	19	67.2	245
DDB1	19	28.9	101
EPRS	19	27.9	97
MCM3	19	40.9	86
CCT6A	19	47.6	168
COL1A2	19	30.6	74
PAICS	19	55.1	111
GLUD1	19	58.2	227
RPS3A	19	60.6	203
CKAP4	19	49.6	130
HNRNPK	19	59.2	216
HNRNPA2B1	19	71.8	273
ITGB1	18	33.7	92
DDX17	18	35.5	48
KARS	18	48.1	126
ARPC2	18	50.7	97
IARS	18	23.7	36
VPS35	18	27	68
FKBP4	18	52.8	91
PSAT1	18	56.5	299
GNB2L1	18	78.9	251
GLG1	18	32.3	68
COPB2	18	25.6	78
LMNB1	18	45.1	85
AP2A2	17	35	105
VAT1	17	60.3	197
ATP1A1	17	37.9	149
PDCD6IP	17	26.4	107
GPI	17	52.5	186
SNRNP200	17	16.7	58
ALDH2	17	48.9	150
EHD2	17	56.4	134
CS	17	45	107
MDH2	17	65.7	247
ALDOA	17	52.5	4
YWHAE	17	80.8	373
ESD	17	77.7	309
NARS	17	33.6	95
SLC25A4	17	56	62
PSMC1	17	55	82
RPS3	17	81.1	266
COPB1	17	34.4	103
DHX9	17	26.4	132
NONO	17	45.2	139
RPL7A	17	58.3	222
DDX39	17	51.5	42
ACTR3	16	61.5	173
SERPINB6	16	58.7	192
COPG	16	37.7	100
SLC25A3	16	56.9	211
GLS	16	43.3	31
LAP3	16	52.3	65
TRAP1	16	37	82
PDIA4	16	37.6	83
LARS	16	21.7	60
G6PD	16	41.4	74
EIF4A1	16	46.1	220
USP5	16	42.6	140
PSMD11	16	49.8	107
GM8730	16	63.7	79
EFTUD2	16	31.8	70
FAM129B	16	38.9	146
PDIA6	15	50.6	209
RAB7A	15	86	140
AP2B1	15	28.9	47
CAD	15	17.8	51
EIF3B	15	31.1	124
CTPS	15	39.4	90
ABCE1	15	46.6	99
AACS	15	31.1	56
EIF3C	15	28.2	74
PHGDH	15	42.4	182
EIF3L	15	32.4	76
TARS	15	28.8	58
MVP	15	28.4	69
YWHAQ	15	70	142
DDX5	15	41.2	79
FDPS	15	59.5	162
2013-09-07	14	44.7	145
PTRF	14	43.4	155
CORO1B	14	41.3	85
ACTR2	14	46.7	107
TAGLN2	14	74.9	193
VDAC1	14	67.8	188
TNKS1BP1	14	16.1	29
IDH2	14	46.9	185
AP1B1	14	24.4	12
SDHA	14	44.3	106
ATP2A2	14	22.6	86
PSMC6	14	50.4	64
PPP2R1A	14	41.3	178
YWHAZ	14	80.8	262
PRDX1	14	79.9	262
PSMD1	14	33.1	68
CLIC1	14	68.9	117
RANBP2	14	8.1	20
RCC2	14	47.7	76
DARS	14	42.7	66
TRIM28	14	40.5	67
RPS9	14	58.2	129
MCM5	14	31.3	71
AHCY	14	50.5	177
TALDO1	14	44.2	110
2013-09-02	13	69.8	155
CTNNA1	13	29.1	65
SLC3A2	13	31	100
RDX	13	30.9	18
LGALS1	13	94.8	413
CFL1	13	52.8	92
BAG3	13	39.9	54
ANXA3	13	61.3	184
DPYSL3	13	40.7	52
AKR1A1	13	63.1	113
RRM1	13	44.3	106
IDH1	13	58.7	102
LRPPRC	13	24.9	66
TPI1	13	67.9	149
UGGT1	13	15.7	37
GSTO1	13	64.6	92
SEC31A	13	27.6	90
EIF5A	13	58.4	109
EIF3D	13	33.9	66
PAPSS2	13	30.6	48
RPL11	13	55.6	98
PSMD6	13	35	74
MCM2	13	27.5	48
RPL6	13	44.6	128
MATR3	13	36.9	105
BAT1	13	49.3	54
HIST4H4	13	58.3	278
AP2M1	12	43	103
CORO1C	12	39.7	81
EIF4G1	12	14.7	53
TPM4	12	61.3	108
LTA4H	12	41.7	75
OAT	12	49.9	95
GARS	12	21.7	60
ACADL	12	37.7	76
PHB2	12	52.2	160
PSMC2	12	41.7	59
RPL8	12	58.8	118
NSF	12	38	75
PPIA	12	73.1	244
DSTN	12	62.4	124
PCK2	12	29.1	53
AKR1B1	12	51.6	128
PGAM1	12	66.9	216
EIF2S1	12	52.4	74
NME2	12	79.6	139
YWHAH	12	66.3	171
NAP1L1	12	38.1	174
FAM120A	12	18.5	33
LOC100046302	12	47.6	16
PCBP2	12	63	70
DDX1	12	28.1	62
PAPSS1	12	33.3	26
SF3B1	12	21.9	32
MCM7	12	35.3	83
AHNAK2	11	57	153
VDAC2	11	52.2	125
MYL6	11	80.8	3
CLIC4	11	60.9	115
SQRDL	11	36.2	76
NPEPPS	11	30.4	79
STEAP3	11	32.5	102
SDPR	11	43.5	57
PDLIM5	11	32.5	48
CACYBP	11	63.8	58
ETFA	11	49.8	95
PDLIM1	11	58.1	59
MTAP	11	60.4	100
CBR3	11	54.5	50
GM12816	11	41.2	120
ADD1	11	37.3	59
SPTBN1	11	61.6	896
ACAT1	11	41.7	70
ATL3	11	41	62
BLMH	11	40.7	27
UPF1	11	18.7	39
NDRG1	11	52.3	65
C22ORF28	11	35	63
PACSIN2	11	35.2	87
CYFIP1	11	17.6	55
PSMC4	11	46.7	66
TTN	11	1.1	18
DNAJA2	11	42.7	70
PSMA6	11	56.5	74
GPD2	11	27.5	51
PSMC5	11	50.7	95
SEC23B	11	28.8	62
NQO1	11	48.5	141
PSMD5	11	30.6	45
PSMD3	11	41.9	87
PABPC1	11	45.6	78
RPS7	11	56.2	126
PCNA	11	67.8	98
HNRNPH2	11	38.8	96
TPP2	11	18.4	63
KHSRP	11	28.6	65
MCM4	11	17.5	36
XPO1	11	17	67
SF3B3	11	20.7	59
PTBP1	11	59.6	117
RPS8	11	58.2	128
RPL7	11	47.4	93
GNB1	10	50.6	40
S100A6	10	82	128
CTTN	10	29.9	98
ABCB1B	10	21.3	51
EZR	10	28.5	17
ITPR3	10	8.1	27
GNAO1	10	46.9	45
PDHB	10	39	74
SYNE1	10	2.5	10
LONP1	10	23.5	29
CMPK1	10	54.6	54
PDHA1	10	27.4	36
ARHGDIA	10	59.3	100
GSPT1	10	25.6	74
PFN1	10	72.1	383
OTUB1	10	47.2	101
EIF3E	10	31	83
DCTN1	10	17.1	54
GSTM5	10	72.5	100
LRRC59	10	42	67
AIMP1	10	42.6	49
ALDH1L2	10	36.8	81
PFKM	10	18.8	25
NUDC	10	38.6	47
HNRNPA1	10	58.8	320
PGM2	10	27.8	38
KRT9	10	35.2	21
STRAP	10	44.2	59
TMEM43	10	40.5	44
CYCS	10	60	65
MDH1	10	40.7	102
EIF2S2	10	39.9	62
RBBP4	10	46.4	24
PSMB1	10	56.2	72
DDX6	10	28.6	29
EEF1D	10	64.8	45
PRPF8	10	13.5	46
RPN2	10	32.3	71
GM5422	10	22.5	1
ATP5O	10	65.7	62
RPS16	10	53.5	125
RUVBL2	10	26.1	48
ELAVL1	10	47.2	50
PCBP1	10	61.2	108
ATP5F1	10	46.5	60
TXNDC5	10	41.7	93
RPS5	10	42.6	7
RPL5	10	41.4	146
RBM14	10	22.6	43
YWHAG	10	70.4	144
HNRNPL	10	48.1	136
RAI14	9	17.9	17
GNAI2	9	54.1	116
ILK	9	37.4	46
2013-09-11	9	38.4	69
PLS3	9	29.5	49
CAPZB	9	54.2	86
SERBP1	9	37	85
MYL9	9	62.2	27
OXCT1	9	47.5	112
COX5A	9	64.4	29
TUBB4	9	66.7	91
ACTR1A	9	45.2	71
DBNL	9	37.5	57
QARS	9	19.9	38
FERMT2	9	28.8	57
GDI1	9	37.4	16
PPA1	9	63.3	63
PTGR1	9	38.6	63
PRDX2	9	68.2	85
ATXN10	9	28.8	71
ANXA7	9	32.6	70
HSPA4L	9	27.9	45
DLD	9	35.8	81
EEF1A2	9	30.2	1
G3BP1	9	44.1	102
EEF1B2	9	60	80
KRT1	9	29.7	46
ATP6V1B2	9	34.6	58
PSMC3	9	57.5	93
LMAN1	9	25.8	24
TPT1	9	69.8	74
RTN4	9	32	53
TTLL12	9	20.7	36
IPO7	9	16.7	65
PLIN3	9	60.9	76
SFRS1	9	37.9	56
DDOST	9	39.5	63
TXN	9	65.7	110
DHX15	9	27	59
PLOD3	9	23.1	28
EIF3I	9	46.2	56
RPLP0	9	58.4	89
GLT25D1	9	22.7	27
PSMB5	9	52.7	82
UQCRC2	9	41.5	76
PRKCSH	9	30.1	42
PPIB	9	50.9	60
SF3A1	9	19.7	30
HNRNPF	9	51.1	81
RPL27	9	64	67
MAP4	8	33.5	75
ARPC4	8	56	68
2013-09-08	8	35.2	38
GNA11	8	34.3	15
GNAQ	8	41.2	36
DCLK1	8	21.2	61
VWA5A	8	18.3	22
LOC643751	8	62.8	85
CTSB	8	36.3	77
ATP6V1A	8	35.7	71
RHOC	8	53.4	30
SRM	8	43.4	44
ZYX	8	44.1	72
KIF5B	8	25.2	67
HADH	8	33.4	51
SYNCRIP	8	21.2	24
GCAT	8	29.6	18
PC	8	12.3	23
IVD	8	24.3	36
ETFB	8	45.1	40
TMOD3	8	33	40
IDH3A	8	45.9	58
ACADVL	8	31.2	42
RAP1B	8	60.3	63
ETF1	8	27.2	36
VAPA	8	41.4	46
RAB2A	8	56.6	69
TUBB6	8	73.2	119
FH	8	45.4	64
PHB	8	71.7	78
NSDHL	8	42.3	18
PARK7	8	78.3	65
UQCRC1	8	36.2	57
SDHB	8	35.1	33
PSMD7	8	43.3	69
FARSB	8	18.3	33
PRDX3	8	44	57
IDH3B	8	37.2	35
CNN3	8	52.1	52
PSMD13	8	41.8	55
CDK1	8	36.4	52
SF3B2	8	17.1	15
RAD23B	8	25	34
ACAT2	8	50.9	126
ATP2B1	8	23.1	40
BAT3	8	14.1	31
PSMD14	8	42.9	31
PSMB7	8	35.4	31
RPS13	8	45	82
SEC23A	8	22.9	33
HYOU1	8	17	26
CPNE3	8	30.2	27
HMGCS1	8	31	48
NOP58	8	24.1	31
HNRNPAB	8	36.5	123
RPS14	8	73.5	93
NSFL1C	8	47.6	54
LOC633387	8	75.9	189
ERGIC1	8	37.2	27
RPL10A	8	44.7	110
HNRNPH1	8	49	126
HIST1H1C	8	34	10
ADK	8	32.5	42
CSE1L	8	11.6	28
PPID	7	25.9	27
SOD2	7	51.8	23
ARPC1B	7	44.4	89
BASP1	7	64.2	58
ITGA5	7	11.6	15
RAP1A	7	49.5	5
PYCR2	7	29.1	21
UAP1L1	7	28.6	48
GNB2	7	62.1	69
ANXA11	7	20.9	42
SH3BGRL	7	50.9	28
CYB5R1	7	35.1	30
IMPDH2	7	23.5	27
SLK	7	12	26
GMPS	7	24.7	21
ADSL	7	30.2	29
SLC25A12	7	21.4	32
PYGB	7	15.3	11
RAB14	7	58.6	52
RAB11B	7	43.6	41
SERPINB1	7	36.1	67
VASP	7	25.1	23
AP3B1	7	9	10
VPS26A	7	36.7	27
ATP5H	7	84.4	94
GOT1	7	41.4	51
DCTN2	7	24.9	39
TJP2	7	9.8	14
SEC13	7	49.1	17
UBE2N	7	53.3	73
TXNRD1	7	25.1	31
MAPRE1	7	39.9	63
UCHL5	7	32.6	16
TRIM47	7	25.1	29
USO1	7	25.8	50
PITRM1	7	18.2	21
DNM2	7	23.7	45
DNPEP	7	30.7	34
APEX1	7	43.5	26
CHD4	7	11.3	36
FAM114A1	7	24.3	35
NAA15	7	8.8	21
EIF3F	7	34.1	28
PRMT1	7	51.6	43
BZW1	7	18.1	17
IGF2BP3	7	17.8	20
THRAP3	7	11.5	28
XPNPEP1	7	23	33
LGALS9	7	27.6	32
FUS	7	19.7	82
CALU	7	58.4	66
HIST1H1B	7	35.9	70
RPL18	7	37.8	45
RPL18A	7	50	71
TARDBP	7	40.8	73
HIST2H2AA4	7	69.2	15
EIF3H	6	32.4	59
ARPC3	6	38.2	63
AP2A1	6	19.6	23
DCPS	6	34.9	24
MYADM	6	21.9	62
DLAT	6	18.4	42
AQP1	6	24.9	52
CAPZA1	6	46.9	42
CTSA	6	23.4	43
PPP1R12A	6	12.8	22
ARF4	6	58.9	32
PRPH	6	9.3	128
HOOK3	6	10.8	15
KANK2	6	15.5	22
LPP	6	27.6	41
EIF4B	6	19	34
VDAC3	6	46.6	128
AK2	6	51.3	58
COX4I1	6	36.7	18
ALAD	6	26.1	32
CCT6B	6	16	22
SAMM50	6	19.4	9
ST13	6	23.2	57
COPS3	6	35.9	24
ACOT9	6	41.2	47
HADHB	6	27.8	76
TUFM	6	30.8	33
PDIA5	6	21.3	15
PNP	6	58.3	42
HSD17B4	6	14.4	18
NAPA	6	42	41
GLRX3	6	26.1	32
BLVRB	6	48.1	45
HINT1	6	71.4	63
CALM3	6	52.3	128
SACM1L	6	14.5	22
SFRS3	6	52.4	48
CFL2	6	53.6	39
PEBP1	6	79.1	92
UGP2	6	18.7	22
CAPNS1	6	65.6	40
SCPEP1	6	17.5	31
GM13991	6	36	22
RPS10	6	37.6	55
LUC7L2	6	26.7	39
LOC440733	6	54.5	59
THOP1	6	13.5	12
BCAT1	6	23.6	75
PSMA2	6	40.2	58
EHD4	6	20.2	6
LNPEP	6	10.7	15
ABCF2	6	14.2	20
LDHB	6	29.9	23
CAT	6	21.8	30
PSMA3	6	27.1	46
PABPC2	6	16.6	5
PPP2R5D	6	18.4	23
SEC24D	6	8.7	22
ME2	6	26.1	12
RPL14	6	31.3	49
PSMB4	6	49.2	26
PUF60	6	32.3	22
FABP5	6	72.6	48
RPSA	6	58.3	183
YBX1	6	50.3	66
TMED2	6	33.8	46
RPL23	6	52.1	58
SNRPB	6	22.9	31
HMGB2	6	36.7	61
RAB21	6	41	17
MAN2A1	6	10	16
SMARCA5	6	11	19
RPS23	6	39.2	42
ANP32B	6	28	31
HNRNPC	6	37.7	7
PFAS	6	14	40
RBM39	6	24.4	23
RBBP7	6	54.4	39
KRT10	6	14.2	20
UMPS	6	24.1	20
RAB1A	5	53.7	57
ACTL6A	5	32.9	24
MAP1S	5	7.7	15
RRAS2	5	36.3	37
DNAH10	5	1.7	2
ATP1B3	5	21.9	20
TMX3	5	14.3	9
ARF6	5	48	36
PLCD1	5	9.4	22
DBN1	5	16.8	25
PTMA	5	40.9	38
RPS11	5	60.8	124
POR	5	19.3	22
GAA	5	14.6	41
UBE2V1	5	49	35
TIMM50	5	22.9	19
SPTB	5	6	4
BANF1	5	58.4	41
CTNND1	5	22.2	41
RHOB	5	41.3	9
SAR1A	5	56.6	5
TWF1	5	25.7	39
EPS15	5	17.3	13
CAPZA2	5	56.3	35
REEP5	5	21.2	35
TUBB3	5	57.1	11
MKI67	5	4.1	4
RANBP1	5	49.3	37
PARVA	5	17.3	41
CUL3	5	15.8	13
PLXNB2	5	8.7	27
TGM2	5	13.7	28
IDE	5	14.3	17
RSU1	5	30.4	20
GFPT1	5	19.7	29
JMJD1C	5	3.4	5
EWSR1	5	16	27
GNAS	5	26.4	44
ACOT7	5	32	43
TUBB	5	82.2	191
YWHAB	5	66.8	112
STAT3	5	19.7	31
PAK1	5	17.4	5
MPST	5	27.6	12
DDX19A	5	18.4	13
SMC3	5	6.6	11
CPNE1	5	16.2	24
PDXK	5	30.1	9
C1QBP	5	34.8	68
HSD17B10	5	45.6	28
COX6B1	5	53.5	30
CSRP1	5	45.6	41
TLN2	5	8	14
S100A11	5	62.5	208
EIF3G	5	24.1	27
GNG12	5	69.4	49
ENO2	5	25.8	1
COX2	5	40.5	42
SUGT1	5	22.9	17
RPLP2	5	73.9	126
IGF2BP1	5	17.2	30
RP11-631M21.2	5	61	55
AHSA1	5	21.9	23
AK3	5	36.1	20
COMT	5	39.2	25
PPP2R1B	5	14.5	28
GART	5	23.1	26
AK1	5	54.1	58
CNN2	5	41.3	60
GRPEL1	5	30.4	53
SFRS6	5	18.9	22
NUBP2	5	25.8	4
ARPC5	5	46.4	16
TFRC	5	16.4	11
OLA1	5	17.7	23
PSAP	5	14.4	27
DYNC1LI1	5	16.8	24
ADH5	5	22.5	20
MLL	5	1.9	6
RAN	5	44.4	144
MARS	5	9.2	13
LGALS3	5	43.9	235
VPS13A	5	4.6	7
COPS4	5	28.8	35
HNRNPR	5	12.7	13
MAPK1	5	50.3	27
GNAI3	5	27.1	13
EIF4G2	5	12.6	16
TBCB	5	30.7	15
HNRNPA0	5	29.8	23
ANKFY1	5	8.9	16
GSR	5	17.9	38
ZMPSTE24	5	16.4	23
RCN3	5	18	11
KPNA2	5	26.5	33
STT3A	5	10.5	21
CDC37	5	23.5	35
USP14	5	23.8	24
SAMHD1	5	30.8	26
BUB3	5	26.4	22
PTGES3	5	36.9	65
IDI1	5	38.3	28
EIF6	5	42.4	20
CSNK2B	5	47.9	18
AIMP2	5	41.4	1
MPP6	5	9.5	3
LOC440589	5	57	1
ENO3	5	34.1	47
RRBP1	5	19.5	12
IMMT	5	28.2	55
PSMA7	5	52.8	58
SNX2	5	19.3	18
SRI	5	53	60
SSB	5	47	80
MACF1	5	3.4	2
RBM3	5	55.6	72
NOMO1	5	9.1	15
U2AF2	5	33.9	25
PSMA4	5	33.7	48
DNAH2	5	3.3	6
SEC23IP	5	11.8	25
TNPO1	5	26.4	53
COL3A1	5	6.7	8
RPL28	5	54	43
RPS24	5	34.6	35
RPS20	5	36.1	88
FBL	5	37	54
HNRNPD	5	26.8	42
H2AFZ	5	53.9	44
MTA2	5	15.7	14
EIF4A3	5	22.1	23
TMED10	5	26.9	44
HIST1H1E	5	41.6	41
RPL37A	5	53.6	36
CBX5	5	48.7	18
SRRM2	5	5.4	31
ALB	4	9.7	126
WARS	4	28	29
STOM	4	39.4	15
S100A10	4	51.5	113
SRP68	4	13.8	16
CDC42BPB	4	6.8	12
SLC2A1	4	16.3	15
PPFIBP1	4	12.2	19
DOCK5	4	4.9	2
UROD	4	20.2	11
LSS	4	7	15
AKAP12	4	9.2	28
ENDOD1	4	11.8	8
VPS29	4	53.5	32
TAGLN	4	36.8	13
CD81	4	27.5	37
GNA13	4	15.4	25
PITPNB	4	35.7	12
CD34	4	20	25
TPD52L2	4	35	19
RALB	4	20.9	23
NME1	4	66.4	29
TRIOBP	4	5.9	18
MYO1E	4	7	10
GRN	4	13.8	24
TOMM40	4	19.1	25
PPP2R2A	4	19	24
BAG2	4	21.4	12
PGLS	4	21.8	6
NUP98	4	7.1	5
EPS8L2	4	15.1	12
ESYT1	4	14.1	28
THY1	4	31.5	25
RAB8A	4	23.7	27
ARHGAP1	4	23	23
PPP1R12B	4	6.7	2
TROVE2	4	11.5	9
CD2AP	4	8.3	6
RPL36A	4	26.4	17
ARL6IP5	4	20.2	36
KRT78	4	6.7	1
NDUFS1	4	9.4	11
PDCD6	4	24.1	14
EIF4H	4	25.4	13
SLC25A1	4	16.7	14
GALK1	4	13.3	21
PRKAR1A	4	24.9	26
FARP1	4	10.1	18
CTBP1	4	25.6	21
GBF1	4	6.6	15
MAP2K1	4	21.6	10
SMCHD1	4	3.6	2
ARHGDIB	4	43	21
FLII	4	9.9	25
LOX	4	22.4	16
ATP6V0D1	4	18.8	10
DHFR	4	23.5	22
MSH2	4	5.6	13
EIF3J	4	30.6	14
DYNC1LI2	4	21.7	5
SUCLG2	4	29.2	19
NMT2	4	12.6	8
TSPAN6	4	20.4	24
COPE	4	41.2	35
STXBP1	4	12.5	15
ERP44	4	23.4	20
SFRS2	4	18.1	28
RUVBL1	4	26.3	24
CUL1	4	9.9	5
TCEA1	4	23.9	14
ADSS	4	20.2	14
TXLNA	4	11.4	12
CARS	4	12.6	15
CAPRIN1	4	19.2	62
IKBKAP	4	7	19
RYR1	4	2.5	8
PDCD4	4	13.9	5
C14ORF166	4	26.2	13
IQGAP3	4	7.3	7
DISP1	4	5.3	3
CNOT1	4	4.4	16
PCMT1	4	63.9	20
LOC100047311	4	39.2	15
CHORDC1	4	13.6	3
SPR	4	24	24
ATP5D	4	57.7	30
NUTF2	4	45.7	12
CYB5A	4	41	33
HCFC1	4	3.5	5
DCI	4	29.8	22
GSPT2	4	8.9	2
NUP155	4	6	11
ACACA	4	4.6	12
CTSD	4	42.4	66
BAX	4	29.7	42
PITPNA	4	35.1	25
CCDC47	4	19.9	7
FARSA	4	22.7	38
PSMD12	4	33.3	51
VPS4B	4	18.2	14
ERMP1	4	8.4	3
ANP32E	4	19.8	22
TPM2	4	46.8	4
ACAA2	4	27.2	23
FLOT2	4	14.5	16
SEC22B	4	53	27
TM9SF3	4	23.2	10
TECR	4	19.5	21
FHL2	4	23.7	24
NRD1	4	7.4	11
PSMB2	4	24.9	27
COPS8	4	39.7	15
NAP1L4	4	22.9	48
PRDX4	4	47.4	49
TRA2B	4	24.3	31
LMAN2	4	10.3	9
EIF3M	4	22.5	10
C12ORF10	4	21.8	9
DNM1	4	19.2	39
ALDH9A1	4	15.8	14
TXNL1	4	32.2	19
HSPA1L	4	21.2	1
PSMB6	4	31.9	30
DAPK1	4	3.8	3
DDX3X	4	42	108
XRN2	4	8.3	14
NMT1	4	23	24
TXNDC12	4	28.2	23
TSN	4	27.6	27
MUT	4	9.2	6
CDK6	4	18.1	17
GORASP2	4	16.2	23
SMARCC2	4	6.1	9
DNAJA1	4	22.7	19
SURF4	4	21.2	20
RAB18	4	32	23
NDUFA4	4	47.6	17
DDR2	4	6.7	6
EIF2S3	4	34	51
SNRPD3	4	47.6	25
RPS21	4	41	77
TMPO	4	44.2	19
RPL22	4	47.7	56
RPL32	4	48.9	60
NOP56	4	12.9	8
CHADL	4	16.3	17
ASPM	4	1.8	3
NUP93	4	15.8	15
RPL35A	4	45.5	31
SEPHS1	4	20.9	9
RPL30	4	68.7	87
RPL13A	4	27.6	38
ROCK2	4	9.9	26
HDAC1	4	23.9	18
NHP2L1	4	55.5	23
FUBP1	4	17.7	18
ERH	4	34.6	20
LMNA	4	71	610
EPHA2	3	6.3	5
MYO1B	3	10.3	8
CPT2	3	10.3	1
NUMA1	3	2.6	8
RAB5A	3	46.5	7
PICALM	3	14.4	40
ARF1	3	68.5	80
DDX21	3	11.2	7
MYO18A	3	3.8	5
AKAP9	3	1.6	8
CSPG4	3	4	19
CRKL	3	20.8	6
ABCF1	3	11.5	12
CRYAB	3	24.6	19
USP36	3	4.4	6
SCARB2	3	10.5	5
ASNA1	3	12.9	9
BAZ1B	3	3.2	4
PSIP1	3	13.1	12
PPP1CA	3	54.2	32
RAB10	3	15	37
LOC100048642	3	20.8	22
UBAP2L	3	7.7	8
CDH2	3	10.7	10
SGTA	3	23.6	19
SAFB	3	11.5	21
AP1M1	3	18.9	16
TUBA4A	3	69.4	48
SRRT	3	6.9	7
ASPH	3	10.3	5
RAC1	3	31.8	23
CYB5B	3	50.7	39
DNAJC3	3	12.5	6
CPT1A	3	5.7	5
SNX3	3	35.8	30
VAMP8	3	31.7	15
NUCB1	3	15.9	15
FTH1	3	27.5	9
KRT2	3	9.8	10
RAB5C	3	43.1	41
ADRM1	3	20.5	22
RNPEP	3	13.6	7
LOC677317	3	30.3	30
WASF2	3	9.1	24
CYFIP2	3	10.7	2
PEPD	3	13	15
GALNT2	3	11.6	10
LRBA	3	3.2	8
TRADD	3	12.9	5
TXNDC17	3	26.8	18
PDS5A	3	3.6	4
NCAPG	3	5.7	6
DAB2	3	20.4	21
SLC25A24	3	12.6	6
DNAH8	3	2.7	9
SH3GL1	3	20.9	23
VAMP3	3	38.8	28
NDUFA10	3	13.2	4
NCSTN	3	4	5
PRKAR2B	3	14.2	7
CLINT1	3	17.5	18
GLRX5	3	36.8	8
KRAS	3	26.1	1
STK31	3	6.7	4
SH3BGRL3	3	31.2	18
EIF3K	3	23.9	26
PDZD2	3	3.3	3
ASAH1	3	12.2	12
LAMB1	3	3.7	9
IGBP1	3	15.3	8
PTPN11	3	15.5	9
IDH3G	3	24.2	23
APOA1BP	3	18.8	14
BCAP31	3	30.6	30
KPNA4	3	28.8	7
PPP1R7	3	18.6	11
ATAD1	3	15.2	3
GSTP1	3	48.1	69
ZNF407	3	2.8	3
MTPN	3	66.9	38
HEATR3	3	7.2	6
P4HA2	3	15.7	7
DLST	3	21.1	30
SFXN3	3	27.4	27
ACADM	3	13.5	19
NSD1	3	2.8	4
2013-09-10	3	25.1	21
TJP1	3	2.8	6
PYCRL	3	18.2	10
CLASP1	3	5.2	5
LXN	3	17.6	22
C12ORF63	3	2	5
IPO9	3	6.3	13
CAV1	3	45.5	56
COL4A4	3	3.9	3
ATP2B2	3	7.8	3
USP9Y	3	2.9	3
PRPS1	3	47.8	24
PLEC	3	64.3	2409
NPTN	3	25.3	9
CIAPIN1	3	16.5	10
ARFGEF1	3	2.4	2
METAP1	3	12.4	8
SGPL1	3	7.4	4
SPG20	3	16.8	17
SMC1A	3	3.8	3
TWF2	3	29.7	13
S100A13	3	31.6	18
KIAA0406	3	3.2	2
PFKL	3	7.4	15
AMICA1	3	19.8	7
ACADSB	3	14.6	17
ABCD3	3	12	5
HARS	3	14.3	17
EIF2A	3	24.6	29
TNS3	3	19.1	8
ATP6V1E1	3	16.8	21
GM8129	3	35.7	40
UBQLN2	3	11.3	20
FKBP8	3	11.2	15
OSBPL9	3	5.7	4
SF1	3	14.6	23
HSPA1A	3	26.1	26
DNAJB11	3	12	16
EPPK1	3	5.3	6
SSR4	3	23.3	16
ATP5C1	3	26.3	51
SLC39A7	3	9	9
RPLP1	3	80.7	56
MYCBP2	3	1.9	3
RHOG	3	32.5	18
SUCLA2	3	8.4	10
OSTF1	3	20.9	10
AIFM1	3	16.9	21
TNS1	3	4.6	8
CTSL2	3	15	3
CYB5R3	3	81.7	240
SRPRB	3	21.9	9
COPS6	3	29.6	14
UBE2K	3	32	19
PPP1CB	3	48	18
PPIC	3	30.7	6
XPO5	3	7.3	10
RPS28	3	46.4	45
WDR12	3	23.2	15
SEC61A1	3	10.5	10
PALM	3	35.5	30
PLAA	3	9.3	21
CYP20A1	3	12.1	11
TCEB2	3	39	10
HSD17B12	3	30.1	25
NNT	3	7.3	9
SAE1	3	30.8	11
FKBP9	3	15.8	5
GLOD4	3	23.7	22
LRRFIP1	3	6.4	13
TTC35	3	26.9	14
RAB35	3	25.4	22
MIF	3	72.2	59
USP39	3	9.9	8
ECHS1	3	19.7	7
SCN2A	3	6.6	6
ANKRD17	3	2.9	3
ARAP3	3	1.9	2
USMG5	3	44.8	19
NXF1	3	17.6	19
LOC100047915	3	25.4	9
LYPLA1	3	29.4	27
PSMD8	3	17.8	14
ERP29	3	21	9
EXOC5	3	11.7	5
TCEB1	3	41.1	18
SUPT16H	3	4.7	8
NAT10	3	7.2	3
HNRPDL	3	19.9	49
ATOX1	3	58.8	30
DUSP3	3	25.9	12
HMGA1	3	33.6	14
NHP2	3	38.6	12
FAM114A2	3	13.3	6
CYC1	3	42.9	34
SSRP1	3	7.1	9
GSTM1	3	66.1	30
CSNK2A2	3	37.9	23
CELF1	3	15.1	7
NCAPD2	3	4.6	5
ANP32A	3	15.4	9
HGS	3	4.4	6
HNRPLL	3	19.3	25
GM9385	3	39.4	26
COL6A1	3	10.2	19
MAP2K2	3	20.2	12
FECH	3	12.8	6
MGEA5	3	9.1	13
EFEMP1	3	14.2	7
AHCYL1	3	14	24
ACSL4	3	5.4	2
RPS15A	3	63.8	104
DDX18	3	20.5	4
SUPT6H	3	2.3	4
SNRPG	3	34.2	24
SNRPD1	3	37.8	16
NACA	3	25.6	55
EMD	3	21.1	10
ROD1	3	16.2	15
TMED9	3	17.8	16
HN1L	3	27.9	31
RRP12	3	3.8	10
SNRPA	3	25.1	9
FEN1	3	20.7	12
TMED7	3	24.1	8
TRA2A	3	12.1	24
API5	3	15.1	20
RPL13	3	51.2	84
PRPF6	3	8.8	4
HIST2H3B	3	52.9	43
RPA1	3	9.5	12
TRRAP	3	1.6	8
RPL7L1	2	15.4	2
FAM98B	2	15.4	8
SLC7A1	2	12.4	8
GRIK3	2	7	7
ENTPD4	2	7.9	2
PPP3CA	2	18.6	12
POLR2B	2	3	2
APPL1	2	9.6	7
CASP3	2	18.1	5
NLGN4L	2	5.4	2
DUOXA1	2	29	2
MYO1D	2	9.7	6
COL22A1	2	2.6	2
GAS7	2	19.5	21
CD47	2	16.2	18
DYNC2H1	2	2	3
GM136	2	11.3	3
ARL8B	2	45.7	51
DDAH1	2	35.4	23
ARPC5L	2	16.3	7
COX4NB	2	13.5	5
RELA	2	7	8
H2AFY	2	13.6	3
CAST	2	13	8
KCNT1	2	4.1	36
SNAP91	2	5.6	2
MAP2K3	2	13.1	9
CPD	2	4.9	4
EIF2C3	2	3.7	3
SNX4	2	7.6	17
PLS1	2	4	3
FAM98A	2	4.7	4
MAP2K1IP1	2	41.1	6
TBCD	2	6.7	10
INSRR	2	5.3	8
CD9	2	16.4	39
AP2S1	2	19	7
SFRS5	2	25.4	17
IQSEC1	2	5.4	4
HIP1	2	3.8	3
SOBP	2	5.9	6
UQCRFS1	2	17.5	8
SLC6A6	2	4.2	3
NCLN	2	7.8	8
TULP4	2	3.2	3
IPO11	2	3.4	5
AP3D1	2	2.1	2
SARS	2	14.9	15
CSRP2	2	19.7	2
2013-09-14	2	11.9	3
XIRP1	2	3	2
HECTD3	2	2.8	1
RTN3	2	14.3	20
APOOL	2	35.4	10
UBTF	2	15.4	16
TOM1	2	10.2	15
KIAA1033	2	3	3
RASA3	2	7	3
ATXN2L	2	4.8	8
THOC4	2	43.6	40
SF3B5	2	30.2	6
LANCL2	2	17	6
UBXN4	2	9.9	5
CDAN1	2	3.9	3
MAP6	2	20.9	7
MGST3	2	25.5	11
BAT2L2	2	1.1	2
LRRC47	2	9	8
GM6180	2	65.7	70
KIAA0776	2	5.8	2
TOM1L2	2	8.2	4
ATRX	2	2.1	3
RAB1B	2	41.3	38
PAFAH1B2	2	21	23
EPS8	2	11	8
DPP7	2	6.3	4
GMFB	2	42.7	3
EPHB3	2	4.2	2
PSME1	2	16.9	10
ZADH2	2	6.6	4
MON2	2	1.3	2
DBI	2	59.8	11
TMX1	2	9	5
MTCH1	2	6.7	11
TIMM44	2	10.4	10
TOMM22	2	16.2	9
EIF4E	2	13.4	23
TMEM33	2	11.8	11
PACSIN3	2	9.9	6
NDUFAB1	2	18.6	6
KRT5	2	10.2	4
ATP5L	2	41.7	33
HCG	2	41.6	14
EG630612	2	30.1	72
FKBP2	2	19.3	7
MTHFD2	2	13.1	4
SIPA1L1	2	2.6	2
PTPN23	2	2.1	5
FTL	2	41.5	26
EPS8L1	2	5.4	2
SYNGAP1	2	4.6	3
SPTLC2	2	7	2
PXN	2	12	3
NCKAP1	2	7.3	8
STK24	2	10.4	13
STX4	2	10.4	4
THUMPD1	2	24	4
LOC100045846	2	3.3	3
DOCK7	2	5.7	39
HIBADH	2	17.9	7
EPS15L1	2	5.2	8
DNAJC10	2	5.4	7
STK10	2	2.3	2
CD63	2	7.2	9
MYH15	2	1.4	2
ATP5J2	2	30.3	29
FAF1	2	5.2	10
UQCR10	2	37.5	10
USP47	2	1.9	2
CXORF26	2	20.7	8
SLC25A6	2	54.4	42
ALG2	2	9	4
BTF3	2	53.7	39
PLA2G4A	2	7.8	5
BCR	2	1.2	6
MECR	2	14.7	4
KLC1	2	17.7	15
GRB14	2	5.9	4
ACADS	2	17.2	12
PRPSAP1	2	22.3	14
ARX	2	5.1	4
RBM16	2	2.1	2
PTGFRN	2	9.6	8
NDUFA8	2	27.9	11
KIAA1715	2	10.8	6
AAK1	2	4.7	1
LY6A	2	17.2	6
NPLOC4	2	7.3	10
SSR1	2	12.4	23
DYNLL1	2	50.6	48
NEDD8	2	34.6	39
TXN2	2	18.1	8
RSF1	2	7.4	3
FANCG	2	2.7	2
FDFT1	2	13.2	12
EVC2	2	2.3	2
EIF5	2	19.1	24
FYN	2	8.1	4
FAR1	2	10.3	13
IMPA1	2	18.1	7
COPS2	2	16.9	19
NT5C	2	22.2	4
PMPCA	2	9.4	8
RIC8A	2	7.2	8
SUB1	2	15.7	10
RIN1	2	3.5	6
ALDH7A1	2	7.4	2
SDF2L1	2	19	2
HMOX1	2	22.5	7
MAPK3	2	29.7	26
SWAP70	2	7	4
COL5A2	2	6.1	3
MBTPS1	2	3.2	5
USP4	2	6.3	6
C19ORF70	2	44.5	2
COX6A1	2	58	17
EFHD2	2	20	7
LIMA1	2	21.9	16
ITIH4	2	3.5	3
GSTA4	2	15.8	6
C7ORF20	2	11.3	7
BTBD12	2	2.8	2
SPTBN2	2	5.2	3
NUB1	2	6.2	4
LAMP1	2	7.6	43
TENC1	2	2.2	2
PSMB3	2	31.2	47
BPNT1	2	9.1	3
LOC674583	2	45.4	7
MAOA	2	5.3	3
ARFGAP1	2	10	9
SLC25A10	2	12.2	6
FNTA	2	10.4	11
SRP9	2	32.6	8
KPNA3	2	23.8	8
CLEC3B	2	23.8	1
ATP5I	2	26.8	18
PDAP1	2	16	10
KIAA1009	2	2.9	2
BTF3L4	2	22.2	3
NPC2	2	18.8	2
CRLF3	2	10.5	3
EXOC4	2	4.4	2
IMPAD1	2	8.4	6
HMOX2	2	35.5	13
NUP50	2	6	4
YKT6	2	13.1	6
CAP2	2	9	1
PABPN1	2	6.5	4
FAF2	2	8.8	11
CSTB	2	41.8	22
SCAF1	2	3.5	2
FXR1	2	6.5	9
AKR1B15	2	27.8	20
RAE1	2	9.5	9
COPS7A	2	13.2	5
EIF2B3	2	12.4	4
CSNK2A1	2	26.6	19
CCDC88C	2	3.5	5
SF3A3	2	6.8	5
BSG	2	30.8	17
PTGS1	2	9.8	13
PDCD5	2	28.1	5
IK	2	4.1	3
NUDCD2	2	17.8	10
MRPS31	2	5.2	3
RAP1GDS1	2	18	20
COPG2	2	13	9
ITGA6	2	12.2	12
HEATR5A	2	5.1	9
COX5B	2	22.7	11
SCP2	2	9	14
VWA2	2	6.1	2
CAPN1	2	8.8	15
TNPO3	2	7.3	4
SPCS3	2	11.7	4
METAP2	2	14.8	19
HIST3H3	2	52.9	8
UBXN1	2	13.1	5
HIST1H1A	2	19.2	10
CWF19L2	2	2.3	3
CLPTM1	2	5	2
ACAD8	2	8.7	3
RPL38	2	35.7	40
RPIA	2	8.3	2
DPM1	2	18.8	5
TSTA3	2	16.2	5
NFU1	2	22.1	19
GFM1	2	6.3	6
GM4130	2	46.9	3
RABL5	2	18.4	2
PPP2R4	2	20.1	22
PSPH	2	20.8	5
ITPA	2	16.2	5
SF3B4	2	10.4	21
ERLIN1	2	12.4	12
CAPG	2	54.7	155
ALDH16A1	2	1.9	4
SDHC	2	18.5	6
IPO5	2	33.1	145
RPL31	2	24.2	26
SPAG9	2	3	4
ERLIN2	2	10.6	12
MTCH2	2	22.1	18
NOLC1	2	7.6	13
AKR1E2	2	15.9	20
PPP1R14B	2	30.6	8
ACBD3	2	6.1	5
PRKRA	2	6.7	2
TMED5	2	14.4	6
STOML3	2	5.2	2
SCFD1	2	11.1	17
OGDH	2	32	82
STX5	2	11.3	3
SF3A2	2	7	4
RPS27L	2	38.1	14
WDR61	2	16.4	5
PDXDC1	2	10.8	11
POLDIP2	2	6.5	2
PPFIA3	2	4.7	4
FKBP1A	2	41.7	12
TYMS	2	15.3	2
SNRPD2	2	33.1	34
MOCS3	2	5	2
GUCY1B3	2	4.4	1
CBFB	2	19.6	13
CPSF6	2	6.2	5
RCN1	2	17.5	8
LOC100130109	2	39.1	27
NUCB2	2	11.7	9
CSDE1	2	12.9	18
HAT1	2	20.7	10
EPHB6	2	5.4	4
MRPL12	2	12.4	2
NUDT21	2	14.5	9
RNPS1	2	24.5	22
C15ORF42	2	2.9	6
SQLE	2	4.8	3
DAZAP1	2	18.3	21
MVK	2	12.7	5
NUP62	2	5.3	3
NAA50	2	19.4	4
INPP1	2	9.6	4
APOL10B	2	8.6	6
MLKL	2	9.1	5
SF3B14	2	20.8	14
CISD1	2	25.9	7
PKN1	2	2.1	2
CYTSB	2	3.1	2
GM5908	2	33.8	36
MAPK14	2	24.4	10
ATP6V1H	2	7.9	2
SFRS13A	2	20.9	16
NCAM1	2	11.1	14
MAT2A	2	7.9	7
FMO6	2	3.9	11
EXOC1	2	4.3	2
LIG1	2	12.4	8
SMC2	2	5.1	13
BCLAF1	2	13.1	16
NUP37	2	10.4	4
UBQLN1	2	10.5	11
KRR1	2	4.5	2
PLP2	2	21.1	11
RPL12	2	63.6	133
SFRS7	2	35	21
RPS29	2	48.2	31
HDAC2	2	18.6	9
NDUFB7	2	21.2	3
GM5745	2	30.8	30
ARL1	2	13.8	16
UBE2I	2	44.6	20
SNHG3-RCC1	2	7.6	2
PPM1G	2	17.3	6
PGCP	2	9.4	7
HIST2H2AB	2	64.6	44
DPP9	2	2.7	2
ASF1A	2	12.7	7
PNN	2	5.4	5
WDR82	2	10.9	3
SUN2	2	9.9	9
FHOD1	2	4.6	4
NSUN2	2	11.8	15
RFC2	2	8.6	7
PRKACA	2	5	6
OXSR1	2	6.2	8
AKAP8	2	6.8	6
KBTBD6	2	4.4	4
KAT2A	1	1.9	2
PCDH9	1	4	4
OLFR1463	1	8.4	2
KDM1A	1	4.4	2
ZFP507	1	6.4	2
LOC100046698	1	4.7	11
KIAA0020	1	3.2	2
NMRAL1	1	4.7	6
ITFG3	1	8.1	6
CTNNA2	1	7.1	17
LAMP2	1	6.5	6
CDH5	1	5.5	5
BPTF	1	1	9
MTMR2	1	2.7	1
SKIV2L2	1	6.1	5
ATP6V0C	1	15.5	6
RPE	1	15.8	5
XAB2	1	5.6	5
AIDA	1	8.5	2
COL24A1	1	3.2	3
XDH	1	2.6	3
MYH13	1	1.7	23
STK3	1	6.6	3
HN1	1	27.9	4
PIK3CA	1	5.3	3
SHMT1	1	6.9	15
ANO6	1	7.2	3
NDUFV2	1	19.7	2
SCRIB	1	2.5	2
ENOPH1	1	9.7	2
GSDMA3	1	6.5	8
GNPDA1	1	9.4	2
ARHGAP28	1	7.2	4
AP1G1	1	7.1	18
CHD7	1	0.7	2
CLDN8	1	20.9	1
PLCB4	1	6.7	3
GAMT	1	14.8	10
PTGIS	1	21.6	21
LOC100039875	1	48.3	4
EG668192	1	27.2	10
EIF5B	1	1.6	3
ACO1	1	4.9	2
CHL1	1	3.6	2
KCNAB2	1	5.4	1
FAM125A	1	5.9	5
MMS19	1	4	5
MPP1	1	7.7	1
MYL12B	1	50.6	6
FLOT1	1	10.7	4
STOML2	1	16.9	11
SORD	1	5	3
CUL4A	1	3.3	6
SRP14	1	14.4	3
MRPS22	1	7.5	2
RRAGC	1	17.1	5
ACOT2	1	14.6	17
SNX9	1	12.6	16
TRNT1	1	18.2	8
BIN1	1	19.4	13
MAP2K4	1	4	4
HINT2	1	12.3	1
DYNC1I1	1	12.8	6
UBE2D2	1	36.1	15
MRPS26	1	9	3
MAP1LC3B	1	11.2	5
ABCC1	1	1.8	2
PDCD10	1	11.3	8
MYCBP	1	30.1	6
NDUFA9	1	3.4	3
C12ORF68	1	5.2	2
CD44	1	15.9	10
PTPMT1	1	5	1
OGT	1	1.4	1
GRSF1	1	9.4	3
DNAH3	1	2.4	2
SDCBP	1	24.5	7
LRRC40	1	2.7	5
CCDC109A	1	16.3	14
MCC	1	5.1	1
ERCC6L	1	2.6	2
TSFM	1	8.3	2
RPF2	1	10.3	7
MRPL45	1	5.7	3
SLC1A4	1	5.1	2
MRPL10	1	8.8	2
SRGAP2	1	3.6	7
PAFAH1B3	1	37.5	19
WDR35	1	2.7	1
A4GALT	1	9.2	2
DCTN4	1	9.6	2
PARVB	1	3.9	2
HSPBP1	1	8.7	4
GMPPA	1	6.2	2
IFITM2	1	16.7	1
RWDD1	1	9.8	12
NFS1	1	6	4
TTC4	1	11.2	2
PPP6C	1	11.1	8
BCAT2	1	14.2	7
KIAA1468	1	1.4	1
CSMD3	1	1.3	2
AP3M1	1	8.9	3
ACTG2	1	80.4	377
SNX27	1	3.2	7
TOR1AIP2	1	10.7	6
APRT	1	37.8	22
RRAGA	1	9.9	7
POLD2	1	8.1	2
GPATCH1	1	3.4	9
COTL1	1	35.9	6
RECQL	1	7.4	2
LOC100045141	1	80.2	177
IPO4	1	1.6	7
EIF2B4	1	7.4	2
CROT	1	10.1	3
DYNLL2	1	37.1	6
SQSTM1	1	12.6	5
ATP6	1	10.2	3
PIN1	1	20.6	6
ACTR1B	1	35.1	6
PGRMC1	1	7.2	13
RQCD1	1	10.7	6
VBP1	1	30	9
HLA-B	1	29.9	16
SCAMP3	1	23.8	9
NOL11	1	3	2
GCN1L1	1	5.3	17
PRKCDBP	1	10	5
EEF1E1	1	18.4	10
FAM162A	1	33.5	11
DAP3	1	9.7	4
STAM2	1	4.7	3
CLIC6	1	10.8	3
HIF3A	1	2.7	5
TTC33	1	13.5	1
KIF18A	1	4.5	3
ALMS1	1	1.3	2
LYPLA2	1	11.3	8
RHOT1	1	8.4	4
SPARC	1	9.3	6
GRB10	1	25.3	31
DUT	1	10.5	2
PLCB3	1	2.8	8
PRDX5	1	48.1	17
KPNA1	1	5.9	4
ACAA1B	1	5.9	3
PLEKHA6	1	3.2	2
UEVLD	1	12.1	4
CLNS1A	1	16.1	5
FBLN2	1	2.9	2
HSPA14	1	2.4	1
LMF2	1	2.6	2
EIF2B2	1	21.1	2
NPM3	1	24	13
CCDC45	1	3.2	1
C030048H21RIK	1	3	2
TBC1D15	1	6	3
TUBG2	1	7.1	2
KIAA0090	1	1.9	2
AKR7A2	1	4.1	1
NCF1	1	14.4	3
VPS36	1	9.8	1
OCIAD1	1	18.5	3
DERL2	1	12.6	3
EG433184	1	47.8	58
OBSCN	1	1.1	4
SEC14L1	1	2	2
KRT85	1	3.7	2
OXR1	1	6.8	5
DRG1	1	6.5	6
ARFIP1	1	13.4	14
ELAC2	1	2.2	1
TMCO1	1	8	4
PCYOX1	1	6.6	2
MBOAT7	1	6.4	2
ARFGAP2	1	3.8	2
CA14	1	11.6	4
GOLIM4	1	2.9	4
RCN2	1	10.6	3
MANF	1	18.8	3
DHCR24	1	15.9	10
UAP1	1	8.7	8
RHOA	1	72	76
QDPR	1	16.4	6
LDLR	1	4.3	4
PSMG1	1	9.7	2
PURB	1	6.5	4
IGF2BP2	1	9.3	10
C6ORF115	1	27.2	11
ARIH1	1	2.5	1
HCCS	1	9.6	2
DNAJC13	1	7.1	1
TCOF1	1	9	16
ATP8	1	14.9	7
C15ORF63	1	33.3	3
PIGS	1	7.7	2
FUBP3	1	11.7	7
UBA3	1	3.3	3
FUT8	1	3.8	4
POLR1C	1	4.2	1
THRA	1	12.4	3
IGF2R	1	3.6	8
CAV2	1	18.5	5
LBR	1	1.9	5
COPS5	1	5.7	4
PRDM2	1	1.8	4
PGM3	1	3.2	3
PRKAA1	1	5.4	4
PTBP2	1	1.5	3
LOC728622	1	7.4	5
SAPS3	1	2.8	2
KPNA6	1	15.2	13
GM4613	1	30.7	14
KHDRBS1	1	4.5	14
SFXN1	1	2.8	4
MRPL22	1	6.3	2
RPL22L1	1	26.4	4
UBE2M	1	11.1	3
CSTF3	1	2.2	5
SR140	1	2.5	5
PSMD4	1	20.8	22
ABHD14B	1	11	2
PTCD3	1	3.3	1
EIF2B1	1	4.6	1
C14ORF2	1	13.8	3
MOGS	1	7.2	3
CPSF2	1	2.7	4
ARF5	1	78.9	16
PLOD2	1	3.8	3
PDCL3	1	5.4	1
ANTXRL	1	6.2	2
GRWD1	1	10.5	4
FDXR	1	2.7	2
BZW2	1	4.8	2
ITGAV	1	9.4	12
PELP1	1	1.8	3
USP9X	1	2.3	3
ZFR	1	3.2	3
RPL10	1	60.7	120
HK1	1	32.6	90
HTRA2	1	4.4	3
PFN2	1	15.4	7
RPL26	1	46.2	64
GOSR2	1	16.4	3
CCDC147	1	2.5	2
MXRA8	1	6.1	3
SEC11A	1	4.5	5
COPZ1	1	16.5	2
FMO5	1	3	3
MYO1G	1	3.3	1
PSMA5	1	53.5	66
FRMD8	1	3	2
OSTC	1	8.1	10
UQCRQ	1	15.9	5
C9ORF98	1	5.2	2
KDM3B	1	2.2	5
USP7	1	7	9
DKC1	1	13.1	6
CDK9	1	4.9	2
SRGAP3	1	2.3	3
SNRNP40	1	22.9	2
TFIP11	1	2.3	1
ZBED4	1	6.6	3
TSPO	1	20.7	16
CBX3	1	55.7	66
LSM3	1	11.8	1
NUP133	1	3	6
BCAS2	1	20.9	4
NCBP1	1	3.2	1
NOP2	1	7.6	6
DCAF13	1	2.9	1
TBL2	1	5.9	6
RAVER1	1	2.8	3
SNRPA1	1	16.1	6
DEK	1	13.8	5
PRPF19	1	47.2	48
CSTF1	1	10.9	4
ACP1	1	31.6	7
C11ORF82	1	2.1	2
BRIX1	1	15.6	5
ABCB11	1	6.2	3
MAPRE2	1	21.2	16
CD320	1	13	2
LMNB2	1	9.9	3
STT3B	1	5.6	3
EBNA1BP2	1	12.1	5
MKI67IP	1	26.8	6
ADNP	1	2.7	2
